# Supplementary material for: Evaluation of a Novel Dorsal-Cemented Technique for Atlantoaxial Stabilisation in 12 Dogs
Source: Life (Basel). 2021 Oct 2;11(10):1039. doi: 10.3390/life11101039 (PMC8539997; doi:10.3390/life11101039)
Supplement: Supplementary file 1 [file life-11-01039-s001.zip]

Archive with 2 entries (1 files):
- /
- Video S1.mov
